# Supplementary material for: Low resting heart rate is associated with violence in late adolescence: a prospective birth cohort study in Brazil
Source: Int J Epidemiol. 2016 Jan 28;45(2):491–500. doi: 10.1093/ije/dyv340 (PMC4864875; doi:10.1093/ije/dyv340)
Supplement: Supplementary Data [file dyv340_supplementary_data.zip]

Archive with 2 entries (2 files):
- ije-2015-05-0657-File002.docx
- Heart_rate_violence_Supplement_2015_12_14.pdf
